# Supplementary material for: Assessing the Potential for Genome-Assisted Breeding in Red Perilla Using Quantitative Trait Locus Analysis and Genomic Prediction
Source: Genes (Basel). 2023 Nov 27;14(12):2137. doi: 10.3390/genes14122137 (PMC10742415; doi:10.3390/genes14122137)
Supplement: Supplementary file 1 [file genes-14-02137-s001.zip]

Archive with 1 entries (1 files):
- genes-2672366-supplementary.pdf
